# Supplementary material for: Inulin Diet Alleviates Abdominal Aortic Aneurysm by Increasing Akkermansia and Improving Intestinal Barrier
Source: Biomedicines. 2025 Apr 9;13(4):920. doi: 10.3390/biomedicines13040920 (PMC12024805; doi:10.3390/biomedicines13040920)
Supplement: Supplementary file 1 [file biomedicines-13-00920-s001.zip]

Archive with 1 entries (1 files):
- biomedicines-3531855-supplementary.pdf
